# Supplementary material for: The expression of Drosophila melanogaster Hox gene Ultrabithorax is not overtly regulated by the intronic long noncoding RNA lncRNA:PS4 in a wild-type genetic background
Source: G3 (Bethesda). 2021 Nov 15;12(1):jkab374. doi: 10.1093/g3journal/jkab374 (PMC8727962; doi:10.1093/g3journal/jkab374)
Supplement: jkab374_Supplementary_Data [file jkab374_supplementary_data.zip]

Archive with 1 entries (1 files):
- GENETICS-G3-2021-402508-s01.xlsx
