# Supplementary material for: The expression of Drosophila melanogaster Hox gene Ultrabithorax is not overtly regulated by the intronic long noncoding RNA lncRNA:PS4 in a wild-type genetic background
Source: G3 (Bethesda). 2021 Nov 15;12(1):jkab374. doi: 10.1093/g3journal/jkab374 (PMC8727962; doi:10.1093/g3journal/jkab374)
Supplement: jkab374_Supplementary_Data [file jkab374_supplementary_data.zip › GENETICS-G3-2021-402508-s01.xlsx]

## Sheet: Sheet1
Data type	Experimental species	Symbol/name used in publication	Source – public	Source – published	Source – unpublished	Identifiers	New reagent	Comments
Data type (mandatory) Duplicate rows as needed. Order is flexible, but row titles must be preserved.	Experimental species (mandatory, "NA" okay)	Symbol/name used in publication (mandatory)	Source – public [stock center; company, data repository] (one of D,E,F mandatory)	Source -- published [PMID or 'this paper'] (one of D,E,F mandatory)	Source – unpublished [description, incl. lab of origin] (one of D,E,F mandatory)	Identifiers [format as ID_source:identifier] Separate multiple entries with semi-colon, space	New reagent (mandatory for new entities) Description, progenitor(s)	Comments (optional) Genotypes, purpose of reagent, additional information
genetic reagent (in whole organism)	D. melanogaster	vasa-cas9	Bloomington Drosophila Stock Center			BDSD: 52669, 51324
genetic reagent (in whole organism)	D. melanogaster	UbxCbx-1/T(2;3)apXa, apXa)	Bloomington Drosophila Stock Center			BDSD: 3433; FBal0017563
genetic reagent (in whole organism)	D. melanogaster	ln(3R)P(Pc3),Pc3/TM1	Bloomington Drosophila Stock Center			BDSD: 106475; FBst0305143
genetic reagent (in whole organism)	D. melanogaster	lncRNA:PS4ΔP/TM3-Sb	Generated in this study				CRISPR/Cas9-generated deletion of lncRNA:PS4 promoters, over TM3-Sb (balancer Flybase ID FBba0000187)
genetic reagent (in whole organism)	D. melanogaster	lncRNA:PS4ΔP/TM3Sb, Kr-GFP	Generated in this study				CRISPR/Cas9-generated deletion of lncRNA:PS4 promoters, over TM3-Sb, Kr-GFP (balancer information: TM3, P{GAL4-Kr.C}DC2, P{UAS-GFP.S65T}DC10, Sb1, Flybase ID FBba0000293)
genetic reagent (in whole organism)	D. melanogaster	Df(3R)Ubx109/Dp(3;3)P5	Bloomington Drosophila Stock Center			BDSD: 3486; FBab0002687		Deletion of the entire Ubx locus
antibody	NA	sheep anti-digoxigenin (1:600)	Sima/Roche			11333089001
antibody	NA	rabbit anti-DNP (1:800)	Sima/Roche
antibody	NA	mouse anti-biotin (1:800)	Sima/Roche
antibody	NA	guinea pig anti-fluorescein (1:800)	Sima/Roche
antibody	NA	sheep anti-digoxigenin POD	Sima/Roche
antibody	NA	donkey anti-sheep Alexa 488 (1:400)	Fisher Scientific/Invirtogen			A-11015
antibody	NA	donkey anti-mouse Alexa 555 (1:400)	Fisher Scientific/Invirtogen			A32773
antibody	NA	donkey anti-guinea pig Alexa 594 (1:200)	Fisher Scientific/Invirtogen
antibody	NA	donkey anti-rabbit Alexa 647 (1:400)	Fisher Scientific/Invirtogen			A32795
antibody	NA	Ubx FP3.38	DSHB
plasmid		pCFD4-U6:1_U6:3tandem-gRNAs	Addgene			49411
commercial assay		Tyramide Signal Amplification Cyanine3 (TSA Cy3)	Perkin Elmer
commercial assay		5′/3′ RACE Kit, 2nd Generation	Sigma/Roche
commercial assay		RNeasy mini kit	Qiagen
chemical compound, drug		DAPI (4',6-Diamidino-2-Phenylindole, Dilactate	Fisher Scientific
chemical compound, drug		DIG RNA labeling mix	Sigma/Roche
chemical compound, drug		Fluorescein RNA labeling mix	Sigma/Roche
chemical compound, drug		Biotin RNA labeling mix	Sigma/Roche
chemical compound, drug		Formamide	Sigma
chemical compound, drug		16% Formaldehyde	Fisher Scientific/Polysciences
chemical compound, drug		Sybr Green	BioRad
chemical compound, drug		Salmon sperm DNA	Fisher Scientific/Invirtogen
chemical compound, drug		Yeast tRNA	Fisher Scientific/Invirtogen
